# Supplementary material for: Genome-wide identification, characterization and in-silico expression of AINTEGUMENTA-LIKE family in Eucalyptus grandis
Source: Front Plant Sci. 2026 May 1;17:1798071. doi: 10.3389/fpls.2026.1798071 (PMC13175972; doi:10.3389/fpls.2026.1798071)
Supplement: Supplementary file 3 [file DataSheet3.xlsx]

## Sheet: Sheet1
Functional Category	Functional Subcategory / Specific Type	Element Name	Number
Hormone Signaling​	Abscisic Acid (ABA) Response	abscisic acid responsiveness	50
	Auxin Response	auxin responsiveness	15
	Gibberellin Response	gibberellin responsiveness	16
	Methyl Jasmonate (MeJA) Response	MeJA-responsiveness	62
	Salicylic Acid (SA) Response	salicylic acid responsiveness	14
Light Regulation​	Light Response	light responsiveness	212
Abiotic Stress Response​	Anaerobic Induction	anaerobic induction	22
	Anoxia-Specific Inducibility	anoxic specific inducibility	11
	Defense and Stress Response	defense and stress responsiveness	8
	Drought Inducibility	drought-inducibility	12
	Low-Temperature Response	low-temperature responsiveness	12
Development​	Palisade Mesophyll Cell Differentiation	differentiation of the palisade mesophyll cells	3
	Endosperm Expression	endosperm expression	5
	Endosperm-Specific Negative Expression	endosperm-specific negative expression	1
	Circadian Control	circadian control	3
	Meristem Expression	meristem expression	12
	Promoter and Enhancer Regions	promoter and enhancer regions	236
	Seed-Specific Regulation	seed-specific regulation	5
	Zein Metabolism Regulation	zein metabolism regulation	8
