# Supplementary material for: Genome-wide identification, characterization and in-silico expression of AINTEGUMENTA-LIKE family in Eucalyptus grandis
Source: Front Plant Sci. 2026 May 1;17:1798071. doi: 10.3389/fpls.2026.1798071 (PMC13175972; doi:10.3389/fpls.2026.1798071)
Supplement: Supplementary file 4 [file DataSheet4.xlsx]

## Sheet: data
subfamily	Gene1	Gene2	Z	rmsd	lali	nres	%id PDB
1--1	EgAIL1D	EgAIL2	9.1	33.4	281	547	58 PDB
1--1	EgAIL1D	EgAIL4	7.5	18.1	205	536	73 PDB
1--1	EgAIL1D	EgAIL5	6.1	39.9	369	679	42 PDB
1--1	EgAIL2	EgAIL4	10.9	34.1	382	536	50 PDB
1--1	EgAIL2	EgAIL5	7.3	34.1	291	679	64 PDB
1--1	EgAIL4	EgAIL5	3.3	26.1	184	679	54 PDB
1--2	EgAIL1D	EgAIL1A	9.4	16.9	217	518	82 PDB
1--2	EgAIL1D	EgAIL1B	10.6	43.8	395	540	47 PDB
1--2	EgAIL2	EgAIL1A	9.7	28.5	239	518	65 PDB
1--2	EgAIL2	EgAIL1B	9.6	40.2	261	540	57 PDB
1--2	EgAIL4	EgAIL1A	11.2	41.1	414	518	39 PDB
1--2	EgAIL4	EgAIL1B	8.9	32.9	220	540	65 PDB
1--2	EgAIL5	EgAIL1A	5.5	35.1	258	518	54 PDB
1--2	EgAIL5	EgAIL1B	5.6	45.2	315	540	43 PDB
1--3	EgAIL1D	EgAIL3	9.3	22	299	503	49 PDB
1--3	EgAIL1D	EgAIL14	9.3	28.7	263	335	46 PDB
1--3	EgAIL1D	EgAIL15	8.6	24.8	220	309	45 PDB
1--3	EgAIL1D	EgAIL16	12.2	36.7	270	349	49 PDB
1--3	EgAIL2	EgAIL3	9.7	25	221	503	73 PDB
1--3	EgAIL2	EgAIL14	10.9	39.7	258	335	46 PDB
1--3	EgAIL2	EgAIL15	9.7	24.3	222	309	44 PDB
1--3	EgAIL2	EgAIL16	12.6	35.6	235	349	51 PDB
1--3	EgAIL4	EgAIL3	12.8	53.6	421	503	43 PDB
1--3	EgAIL4	EgAIL14	10.9	36.3	248	335	49 PDB
1--3	EgAIL4	EgAIL15	9.6	25.6	219	309	42 PDB
1--3	EgAIL4	EgAIL16	12.7	29.8	224	349	55 PDB
1--3	EgAIL5	EgAIL3	8.6	32.2	421	503	43 PDB
1--3	EgAIL5	EgAIL14	9.7	22.6	245	335	50 PDB
1--3	EgAIL5	EgAIL15	8.5	23	235	309	42 PDB
1--3	EgAIL5	EgAIL16	6.4	31	228	349	43 PDB
1--4	EgAIL1D	EgAIL11	9.1	15.7	242	356	52 PDB
1--4	EgAIL1D	EgAIL12	7.9	17.1	271	389	42 PDB
1--4	EgAIL1D	EgAIL13	7.7	16.8	219	402	53 PDB
1--4	EgAIL2	EgAIL11	5.6	29.2	202	389	39 PDB
1--4	EgAIL2	EgAIL12	5.6	29.2	202	389	39 PDB
1--4	EgAIL2	EgAIL13	8.6	19.6	219	402	53 PD
1--4	EgAIL4	EgAIL11	9.8	17.5	268	356	44 PDB
1--4	EgAIL4	EgAIL12	8.4	39.3	275	389	42 PDB
1--4	EgAIL4	EgAIL13	8.9	15.3	231	402	49 PDB
1--4	EgAIL5	EgAIL11	9.5	23.7	244	356	50 PDB
1--4	EgAIL5	EgAIL12	8.7	27.9	297	389	43 PDB
1--4	EgAIL5	EgAIL13	8.3	34.9	234	402	48 PDB
1--5	EgAIL1D	EgAIL6	3.2	29.3	144	443	42 PDB
1--5	EgAIL1D	EgAIL7	7.7	32.4	283	466	35 PDB
1--5	EgAIL1D	EgAIL8	4	28.4	240	488	30 PDB
1--5	EgAIL1D	EgAIL9	6.6	36.8	286	553	34 PDB
1--5	EgAIL2	EgAIL6	4.6	30.1	180	443	33 PDB
1--5	EgAIL2	EgAIL7	8.3	27.5	274	466	35 PDB
1--5	EgAIL2	EgAIL8	3.7	37	195	488	32 PDB
1--5	EgAIL2	EgAIL9	6.7	22.3	237	553	36 PDB
1--5	EgAIL4	EgAIL6	5.2	23.5	217	443	29 PDB
1--5	EgAIL4	EgAIL7	8.9	35	279	466	34 PDB
1--5	EgAIL4	EgAIL8	5	21.5	307	488	21 PDB
1--5	EgAIL4	EgAIL9	7.3	40.7	259	553	33 PDB
1--5	EgAIL5	EgAIL6	4	35.8	257	443	24 PDB
1--5	EgAIL5	EgAIL7	5.3	26.6	240	466	35 PDB
1--5	EgAIL5	EgAIL8	4.1	40.5	340	488	19 PDB
1--5	EgAIL5	EgAIL9	4.3	30	223	553	38 PDB
2--2	EgAIL1A	EgAIL1B	11.5	33.5	240	540	75 PDB
2--3	EgAIL1A	EgAIL3	11.5	40.9	366	503	43 PDB
2--3	EgAIL1A	EgAIL14	11.1	30.9	276	335	46 PDB
2--3	EgAIL1A	EgAIL15	10.2	26.5	210	309	48 PDB
2--3	EgAIL1A	EgAIL16	14	25.8	236	349	55 PDB
2--3	EgAIL1B	EgAIL3	9.7	26.7	246	503	59 PDB
2--3	EgAIL1B	EgAIL14	10.8	29.3	278	335	41 PDB
2--3	EgAIL1B	EgAIL15	10.1	21	235	309	43 PDB
2--3	EgAIL1B	EgAIL16	13.5	21	237	349	56 PDB
2--4	EgAIL1A	EgAIL11	11	22.3	261	356	49 PDB
2--4	EgAIL1A	EgAIL12	7.3	27.5	261	389	36 PDB
2--4	EgAIL1A	EgAIL13	9.6	21.7	259	402	46 PDB
2--4	EgAIL1B	EgAIL11	10	19.5	236	356	53 PDB
2--4	EgAIL1B	EgAIL12	8.5	44.2	274	389	41 PDB
2--4	EgAIL1B	EgAIL13	9	18	238	402	47 PDB
2--5	EgAIL1A	EgAIL6	6.2	30.2	261	443	28 PDB
2--5	EgAIL1A	EgAIL7	9.8	26.1	338	466	30 PDB
2--5	EgAIL1A	EgAIL8	5.5	31.9	299	488	26 PDB
2--5	EgAIL1A	EgAIL9	7.7	36.6	255	553	38 PDB
2--5	EgAIL1B	EgAIL6	6	42.7	260	443	27 PDB
2--5	EgAIL1B	EgAIL7	9.2	42.7	310	466	31 PDB
2--5	EgAIL1B	EgAIL8	4.7	31.6	230	488	30 PDB
2--5	EgAIL1B	EgAIL9	7.6	44.7	282	553	33 PDB
3--3	EgAIL3	EgAIL14	11.6	31.7	240	335	47 PDB
3--3	EgAIL3	EgAIL15	9.9	31.2	211	309	45 PDB
3--3	EgAIL3	EgAIL16	13.3	37.8	232	349	53 PDB
3--3	EgAIL14	EgAIL15	12.5	11.5	239	309	53 PDB
3--3	EgAIL14	EgAIL16	12.9	25.1	259	349	61 PDB
3--3	EgAIL15	EgAIL16	11.3	15.2	219	349	58 PDB
3--4	EgAIL3	EgAIL11	11.2	8.4	244	356	48PDB
3--4	EgAIL3	EgAIL12	7.2	31.1	239	389	42PDB
3--4	EgAIL3	EgAIL13	9.8	8.4	237	402	46PDB
3--4	EgAIL14	EgAIL11	14.5	14.1	218	356	60PDB
3--4	EgAIL14	EgAIL12	14.8	30.1	271	389	50PDB
3--4	EgAIL14	EgAIL13	14.8	16.6	263	402	51PDB
3--4	EgAIL15	EgAIL11	12.2	13.4	207	356	56PDB
3--4	EgAIL15	EgAIL12	12.9	23.8	251	389	49PDB
3--4	EgAIL15	EgAIL13	12.1	17.9	203	402	56PDB
3--4	EgAIL16	EgAIL11	12.9	24.9	236	356	55PDB
3--4	EgAIL16	EgAIL12	12.1	23.6	252	389	50PDB
3--4	EgAIL16	EgAIL13	12.9	21.6	242	402	52PDB
3--5	EgAIL3	EgAIL6	5.8	47.3	218	443	28PDB
3--5	EgAIL3	EgAIL7	7.6	16.7	179	466	46PDB
3--5	EgAIL3	EgAIL8	5.2	30.3	271	488	22PDB
3--5	EgAIL3	EgAIL9	8	36.8	275	553	33PDB
3--5	EgAIL14	EgAIL6	8	34.9	225	443	31PDB
3--5	EgAIL14	EgAIL7	11.8	37.7	291	466	31PDB
3--5	EgAIL14	EgAIL8	7.1	38.9	207	488	30PDB
3--5	EgAIL14	EgAIL9	9.3	28.6	272	553	31PDB
3--5	EgAIL15	EgAIL6	5.7	24.4	175	443	30PDB
3--5	EgAIL15	EgAIL7	9.4	14.6	225	466	32PDB
3--5	EgAIL15	EgAIL8	4.8	29.4	164	488	24PDB
3--5	EgAIL15	EgAIL9	9.3	20.6	241	553	29PDB
3--5	EgAIL16	EgAIL6	9	26	232	443	34PDB
3--5	EgAIL16	EgAIL7	13.7	31.6	255	466	38PDB
3--5	EgAIL16	EgAIL8	6.8	34.1	185	488	30PDB
3--5	EgAIL16	EgAIL9	11.6	36.8	260	553	37PDB
4--4	EgAIL11	EgAIL12	17.6	20.8	303	389	60 PDB
4--4	EgAIL11	EgAIL13	18.3	22.2	318	402	57 PDB
4--4	EgAIL12	EgAIL13	17.7	27.2	311	402	61 PDB
4--5	EgAIL11	EgAIL6	8	26.9	195	443	34 PDB
4--5	EgAIL11	EgAIL7	10.7	15.5	264	466	34 PDB
4--5	EgAIL11	EgAIL8	7.2	28.8	219	488	29 PDB
4--5	EgAIL11	EgAIL9	6.9	41.3	221	553	34 PDB
4--5	EgAIL12	EgAIL6	7.5	30	228	443	32 PDB
4--5	EgAIL12	EgAIL7	8	32.4	267	466	29 PDB
4--5	EgAIL12	EgAIL8	6.1	23.7	199	488	35 PDB
4--5	EgAIL12	EgAIL9	7.4	27	278	553	31 PDB
4--5	EgAIL13	EgAIL6	7.4	38.1	228	443	33 PDB
4--5	EgAIL13	EgAIL7	9.9	30.8	271	466	36 PDB
4--5	EgAIL13	EgAIL8	6	22.5	183	488	36 PDB
4--5	EgAIL13	EgAIL9	7.4	36.5	254	553	35 PDB
5--5	EgAIL6	EgAIL7	7.9	27.6	298	466	44 PDB
5--5	EgAIL6	EgAIL8	6.3	35.2	239	488	46 PDB
5--5	EgAIL6	EgAIL9	5.7	42.3	270	553	42 PDB
5--5	EgAIL7	EgAIL8	6.8	37.1	312	488	42 PDB
5--5	EgAIL7	EgAIL9	10.1	31.8	343	553	44 PDB
5--5	EgAIL8	EgAIL9	5.1	33.1	295	553	37 PDB

## Sheet: Sheet1
Group	Rename	Gene ID	Comment
1	EgAIL1D	Eucgr.F04421
1	EgAIL2	Eucgr.J00792
1	EgAIL4	Eucgr.C02333
1	EgAIL5	Eucgr.B01460
2	EgAIL1A	Eucgr.F02223
2	EgAIL1B	Eucgr.F00098
2	EgAIL1C	Eucgr.H02335	No alphafold
3	EgAIL3	Eucgr.I00564
3	EgAIL14	Eucgr.C00238
3	EgAIL15	Eucgr.C02520
3	EgAIL16	Eucgr.F03987
4	EgAIL10	Eucgr.J00316	无Uniprot
4	EgAIL11	Eucgr.B03412
4	EgAIL12	Eucgr.J02131
4	EgAIL13	Eucgr.I01921
5	EgAIL6	Eucgr.B02453
5	EgAIL7	Eucgr.J02113
5	EgAIL8	Eucgr.G02793
5	EgAIL9	Eucgr.I00892
